# Supplementary material for: Cholesterol Efflux Capacity Associates with the Ankle-Brachial Index but Not All-Cause Mortality in Patients with Peripheral Artery Disease
Source: Diagnostics (Basel). 2021 Aug 4;11(8):1407. doi: 10.3390/diagnostics11081407 (PMC8394478; doi:10.3390/diagnostics11081407)
Supplement: Supplementary file 1 [file diagnostics-11-01407-s001.zip]

Archive with 1 entries (1 files):
- diagnostics-1265406-supplementary.pdf
